# Supplementary material for: Patterns of antibiotic resistance in urinary tract infections before and during the COVID-19 pandemic in Uganda and Tanzania
Source: JAC Antimicrob Resist. 2025 Mar 14;7(2):dlaf038. doi: 10.1093/jacamr/dlaf038 (PMC11907433; doi:10.1093/jacamr/dlaf038)
Supplement: dlaf038_Supplementary_Data [file dlaf038_supplementary_data.xlsx]

## Sheet: Supplementary table 1
Isolate name	MDR profiles	Before COVID-19	During COVID-19	ALL
Acinetobacter spp	AMP-CRO-CAZ-CIP-SXT-GEN-TET	0	1	1
Acinetobacter spp	CIP-SXT-TET	1	0	1
Acinetobacter spp	CRO-CAZ-CIP-SXT-GEN-MEM	1	0	1
Acinetobacter spp	CRO-CAZ-CIP-SXT-GEN-TET	1	0	1
Acinetobacter spp	CRO-CAZ-CIP-SXT-GEN-TET-MEM	1	0	1
Acinetobacter spp	CRO-CAZ-CIP-SXT-TET	1	0	1
Acinetobacter spp	CRO-CAZ-TET	1	0	1
Acinetobacter spp.	AMP-CRO-CAZ-CIP-SXT-GEN-TET	0	1	1
Acinetobacter spp.	CRO-CAZ-CIP-SXT-GEN-TET	0	2	2
Acinetobacter spp.	CRO-CAZ-CIP-SXT-GEN-TET-MEM	0	1	1
Acinetobacter spp.	CRO-CAZ-CIP-SXT-TET-MEM	0	1	1
Acinetobacter spp.	CRO-CAZ-SXT-GEN-TET-MEM	0	1	1
Acinetobacter spp.	CRO-CAZ-SXT-MEM	0	1	1
Acinetobacter spp.	CRO-CIP-SXT-TET	0	1	1
Acinetobacter spp.	CRO-SXT-TET	0	1	1
Acinetobacter spp.	CRO-TET-MEM	0	1	1
Aeromonas hydrophilia	AMP-AMC-CRO-CAZ-CIP-SXT-NIT	0	1	1
Citrobacter freundii	AMP-AMC-CRO-CAZ	0	1	1
Citrobacter freundii	AMP-AMC-CRO-CAZ-CIP-SXT-GEN-NIT-TET	0	1	1
Citrobacter koseri	AMP-AMC-CRO-CAZ-CIP-SXT-GEN-TET	0	1	1
Citrobacter spp	AMP-AMC-CIP-SXT-GEN-TET	1	0	1
Citrobacter spp	AMP-AMC-CIP-SXT-TET	1	0	1
Citrobacter spp	AMP-AMC-CRO-CAZ-CIP-SXT-GEN-TET	1	0	1
Citrobacter spp	AMP-CRO-CAZ-CIP-SXT-GEN-TET	1	0	1
E. coli	AMC-CIP-SXT-GEN-NIT	0	1	1
E. coli	AMC-CIP-SXT-TET	0	2	2
E. coli	AMC-CRO-CAZ-CIP-SXT-GEN-TET	0	1	1
E. coli	AMC-CRO-CAZ-SXT-TET	0	1	1
E. coli	AMC-SXT-TET	0	1	1
E. coli	AMP-AMC-CAZ-CIP-SXT	0	1	1
E. coli	AMP-AMC-CIP	2	1	3
E. coli	AMP-AMC-CIP-GEN	0	1	1
E. coli	AMP-AMC-CIP-GEN-NIT-TET	1	0	1
E. coli	AMP-AMC-CIP-GEN-TET	3	0	3
E. coli	AMP-AMC-CIP-NIT	0	1	1
E. coli	AMP-AMC-CIP-SXT	2	0	2
E. coli	AMP-AMC-CIP-SXT-GEN	1	0	1
E. coli	AMP-AMC-CIP-SXT-GEN-NIT-TET	1	2	3
E. coli	AMP-AMC-CIP-SXT-GEN-TET	2	1	3
E. coli	AMP-AMC-CIP-SXT-NIT-TET	2	1	3
E. coli	AMP-AMC-CIP-SXT-TET	8	3	11
E. coli	AMP-AMC-CIP-TET	3	0	3
E. coli	AMP-AMC-CRO-CAZ-CIP-GEN-NIT-MEM	1	0	1
E. coli	AMP-AMC-CRO-CAZ-CIP-GEN-TET	4	1	5
E. coli	AMP-AMC-CRO-CAZ-CIP-NIT-TET	0	1	1
E. coli	AMP-AMC-CRO-CAZ-CIP-SXT	0	1	1
E. coli	AMP-AMC-CRO-CAZ-CIP-SXT-GEN	2	0	2
E. coli	AMP-AMC-CRO-CAZ-CIP-SXT-GEN-MEM	0	1	1
E. coli	AMP-AMC-CRO-CAZ-CIP-SXT-GEN-NIT	0	1	1
E. coli	AMP-AMC-CRO-CAZ-CIP-SXT-GEN-NIT	1	0	1
E. coli	AMP-AMC-CRO-CAZ-CIP-SXT-GEN-NIT-MEM	1	0	1
E. coli	AMP-AMC-CRO-CAZ-CIP-SXT-GEN-NIT-TET	6	9	15
E. coli	AMP-AMC-CRO-CAZ-CIP-SXT-GEN-NIT-TET-MEM	2	3	5
E. coli	AMP-AMC-CRO-CAZ-CIP-SXT-GEN-TET	18	17	35
E. coli	AMP-AMC-CRO-CAZ-CIP-SXT-NIT	1	0	1
E. coli	AMP-AMC-CRO-CAZ-CIP-SXT-NIT-TET	0	7	7
E. coli	AMP-AMC-CRO-CAZ-CIPSXT-TET	1	0	1
E. coli	AMP-AMC-CRO-CAZ-CIP-SXT-TET	7	6	13
E. coli	AMP-AMC-CRO-CAZ-CIP-SXT-TET-MEM	1	0	1
E. coli	AMP-AMC-CRO-CAZ-CIP-TET	2	1	3
E. coli	AMP-AMC-CRO-CAZ-CIP-TET-MEM	2	0	2
E. coli	AMP-AMC-CRO-CAZ-NIT	0	2	2
E. coli	AMP-AMC-CRO-CAZ-SXT-GEN-NIT-MEM	0	5	5
E. coli	AMP-AMC-CRO-CAZ-SXT-GEN-NIT-TET	0	2	2
E. coli	AMP-AMC-CRO-CAZ-SXT-GEN-TET	0	3	3
E. coli	AMP-AMC-CRO-CAZ-SXT-NIT-TET	3	0	3
E. coli	AMP-AMC-CRO-CAZ-SXT-TET	1	0	1
E. coli	AMP-AMC-CRO-CAZ-TET	0	1	1
E. coli	AMP-AMC-CRO-CIP-SXT-GEN-NIT-TET	0	1	1
E. coli	AMP-AMC-CRO-CIP-SXT-NIT-TET	1	0	1
E. coli	AMP-AMC-CRO-CIP-TET-MEM	1	0	1
E. coli	AMP-AMC-CRO-SXT-NIT-TET	1	0	1
E. coli	AMP-AMC-CRO-SXT-TET-MEM	1	0	1
E. coli	AMP-AMC-MEM	1	0	1
E. coli	AMP-AMCR-CRO-CIP-SXT-TET	1	0	1
E. coli	AMP-AMC-SXT	5	1	6
E. coli	AMP-AMC-SXT-GEN	1	0	1
E. coli	AMP-AMC-SXT-GEN-NIT	1	0	1
E. coli	AMP-AMC-SXT-GEN-TET	1	1	2
E. coli	AMP-AMC-SXT-NIT-TET	3	1	4
E. coli	AMP-AMC-SXT-TET	10	8	18
E. coli	AMP-AMC-SXT-TET-MEM	1	0	1
E. coli	AMP-AMC-TET	4	2	6
E. coli	AMP-CAZ-CIP-SXT-TET	0	1	1
E. coli	AMP-CIP-GEN-TET	1	0	1
E. coli	AMP-CIP-NIT	0	1	1
E. coli	AMP-CIP-SXT	4	0	4
E. coli	AMP-CIP-SXT-GEN-TET	8	6	14
E. coli	AMP-CIP-SXT-NIT	1	0	1
E. coli	AMP-CIP-SXT-NIT-TET	2	0	2
E. coli	AMP-CIP-SXT-TET	26	4	30
E. coli	AMP-CIP-SXT-TET-MEM	1	0	1
E. coli	AMP-CIP-TET	6	2	8
E. coli	AMP-CRO-CAZ-CIP-SXT	0	1	1
E. coli	AMP-CRO-CAZ-CIP-SXT-GEN	0	1	1
E. coli	AMP-CRO-CAZ-CIP-SXT-GEN-NIT-TET	3	1	4
E. coli	AMP-CRO-CAZ-CIP-SXT-GEN-TET	5	6	11
E. coli	AMP-CRO-CAZ-CIP-SXT-NIT-TET	1	1	2
E. coli	AMP-CRO-CAZ-CIP-SXT-TET	3	4	7
E. coli	AMP-CRO-CAZ-CIP-TET	1	2	3
E. coli	AMP-CRO-CAZ-SXT-GEN-NIT-TET-MEM	1	0	1
E. coli	AMP-CRO-CAZ-SXT-TET	1	0	1
E. coli	AMP-CRO-CIP-SXT-GEN	0	1	1
E. coli	AMP-CRO-CIP-SXT-GEN-NIT-TET	3	0	3
E. coli	AMP-CRO-CIP-SXT-TET	1	1	2
E. coli	AMP-CRO-SXT-GEN-TET	2	0	2
E. coli	AMP-CRO-SXT-NIT-TET	1	0	1
E. coli	AMP-CRO-SXT-TET	1	0	1
E. coli	AMP-GEN-TET	1	1	2
E. coli	AMP-SXT-GEN-NIT-TET	1	0	1
E. coli	AMP-SXT-GEN-TET	1	2	3
E. coli	AMP-SXT-NIT	1	1	2
E. coli	AMP-SXT-NIT-TET	2	0	2
E. coli	AMP-SXT-TET	30	7	37
E. coli	CIP-SXT-GEN-TET	0	1	1
E. coli	CIP-SXT-TET	3	1	4
E. coli	CRO-CAZ-CIP	0	1	1
E. coli	CRO-CAZ-CIP-SXT-GEN	1	0	1
E. coli	CRO-CIP-SXT-GEN-TET	0	1	1
E. coli	CRO-CIP-SXT-TET	2	0	2
E. coli	CRO-CZ-CIP-GEN	0	1	1
E. coli	CRO-SXT-GEN-NIT	1	0	1
Enterobacter aerogenes	AMC-CRO-CAZ-CIP-SXT-GEN-NIT-TET	0	1	1
Enterobacter aerogenes	AMP-AMC-CIP-SXT-NIT	0	1	1
Enterobacter aerogenes	AMP-AMC-CIP-SXT-NIT-TET	0	1	1
Enterobacter aerogenes	AMP-AMC-CRO-CAZ-CIP-SXT-GEN-NIT-TET	0	1	1
Enterobacter aerogenes	AMP-AMC-CRO-CAZ-CIP-SXT-GEN-NIT-TET-MEM	0	1	1
Enterobacter aerogenes	AMP-AMC-CRO-CAZ-CIP-SXT-GEN-TET	0	1	1
Enterobacter aerogenes	AMP-AMC-CRO-CAZ-CIP-SXT-NIT-TET	0	1	1
Enterobacter aerogenes	AMP-AMC-CRO-CAZ-SXT-GEN-NIT	0	1	1
Enterobacter aerogenes	AMP-AMC-CRO-SXT-GEN-NIT	0	1	1
Enterobacter aerogenes	AMP-AMC-NIT	0	1	1
Enterobacter aerogenes	AMP-AMC-SXT-NIT-TET	0	1	1
Enterobacter aerogenes	AMP-CIP-SXT-NIT	0	1	1
Enterobacter cloacae complex	AMC-CRO-CAZ-CIP-SXT-GEN-NIT	0	1	1
Enterobacter cloacae complex	AMP-AMC-CIP-SXT-NIT-TET	1	0	1
Enterobacter cloacae complex	AMP-AMC-CRO-CAZ-CIP-SXT-GEN-NIT	1	2	3
Enterobacter cloacae complex	AMP-AMC-CRO-CAZ-CIP-SXT-GEN-NIT-TET	1	2	3
Enterobacter cloacae complex	AMP-AMC-CRO-CAZ-CIP-SXT-GEN-NIT-TET-MEM	0	1	1
Enterobacter cloacae complex	AMP-AMC-CRO-CAZ-CIP-SXT-NIT-TET	0	1	1
Enterobacter cloacae complex	AMP-AMC-CRO-CAZ-CIP-SXT-TET	0	1	1
Enterobacter cloacae complex	AMP-AMC-SXT	1	0	1
Enterobacter cloacae complex	AMP-AMC-SXT-NIT	1	0	1
Enterobacter cloacae complex	AMP-CIP-SXT-TET	1	0	1
K. oxytoca	AMP-AMC-CIP-SXT-GEN-NIT-TET	0	1	1
K. oxytoca	AMP-AMC-CIP-SXT-NIT-TET	0	1	1
K. oxytoca	AMP-AMC-CRO-CAZ-CIP-SXT-NIT	0	1	1
K. oxytoca	AMP-AMC-CRO-CAZ-CIP-SXT-TET	0	1	1
K. oxytoca	AMP-AMC-CRO-CAZ-GEN-NIT-TET	0	1	1
K. oxytoca	AMP-AMC-CRO-CAZ-SXT-GEN-NIT-MEM	0	1	1
K. pneumoniae complex	AMC-CAZ-CIP	0	1	1
K. pneumoniae complex	AMC-CIP-NIT	0	2	2
K. pneumoniae complex	AMC-CIP-SXT-MEM	0	1	1
K. pneumoniae complex	AMC-CRO-CAZ-CIP-SXT-NIT	0	1	1
K. pneumoniae complex	AMP-AMC-CIP-NIT	1	0	1
K. pneumoniae complex	AMP-AMC-CIP-SXT-NIT-TET	1	1	2
K. pneumoniae complex	AMP-AMC-CRO-CAZ-CIP-SXT	1	0	1
K. pneumoniae complex	AMP-AMC-CRO-CAZ-CIP-SXT-GEN	1	0	1
K. pneumoniae complex	AMP-AMC-CRO-CAZ-CIP-SXT-GEN-NIT	4	2	6
K. pneumoniae complex	AMP-AMC-CRO-CAZ-CIP-SXT-GEN-NIT-TET	6	10	16
K. pneumoniae complex	AMP-AMC-CRO-CAZ-CIP-SXT-GEN-NIT-TET-MEM	3	4	7
K. pneumoniae complex	AMP-AMC-CRO-CAZ-CIP-SXT-GEN-TET	1	3	4
K. pneumoniae complex	AMP-AMC-CRO-CAZ-CIP-SXT-NIT	2	0	2
K. pneumoniae complex	AMP-AMC-CRO-CAZ-CIP-SXT-NIT-TET	2	2	4
K. pneumoniae complex	AMP-AMC-CRO-CAZ-CIP-SXT-TET	2	2	4
K. pneumoniae complex	AMP-AMC-CRO-CAZ-CIP-SXT-TET-MEM	1	0	1
K. pneumoniae complex	AMP-AMC-CRO-CAZ-SXT-GEN	2	0	2
K. pneumoniae complex	AMP-AMC-CRO-CAZ-SXT-GEN-NIT-MEM	0	3	3
K. pneumoniae complex	AMP-AMC-CRO-CAZ-SXT-GEN-NIT-TET	1	2	3
K. pneumoniae complex	AMP-AMC-CRO-CIP-SXT-NIT-TET	2	0	2
K. pneumoniae complex	AMP-AMC-SXT-NIT	1	1	2
K. pneumoniae complex	AMP-AMC-SXT-NIT-TET	1	0	1
K. pneumoniae complex	AMP-AMC-SXT-TET	1	0	1
K. pneumoniae complex	AMP-CIP-SXT	1	0	1
K. pneumoniae complex	AMP-CRO-CAZ-CIP-SXT-GEN-NIT-TET	1	0	1
K. pneumoniae complex	AMP-CRO-CAZ-CIP-SXT-GEN-TET	0	1	1
K. pneumoniae complex	AMP-CRO-CAZ-CIP-SXT-NIT-TET	1	0	1
K. pneumoniae complex	AMP-CRO-CAZ-CIP-SXT-TET	1	0	1
K. pneumoniae complex	AMP-CRO-CIP	1	0	1
K. pneumoniae complex	AMP-NIT-SXT-TET	0	1	1
K. pneumoniae complex	AMP-NIT-TET	1	0	1
K. pneumoniae complex	AMP-SXT-NIT	2	1	3
K. pneumoniae complex	AMP-SXT-NIT-TET	1	2	3
K. pneumoniae complex	AMP-SXT-TET	4	1	5
K. pneumoniae complex	CIP-SXT-TET	0	1	1
Moraxella spp	CIP-SXT-GEN	1	0	1
Morganella morganii	AMP-AMC-CAZ-CIP-GEN-TET	1	0	1
Morganella morganii	AMP-AMC-CIP-SXT-NIT-TET	0	1	1
Morganella morganii	AMP-AMC-CRO-CAZ-CIP-SXT-GEN-NIT	1	0	1
Morganella morganii	AMP-AMC-CRO-CAZ-CIP-SXT-GEN-TET	1	0	1
Morganella morganii	AMP-AMC-CRO-CIP-SXT-TET	1	0	1
Morganella morganii	AMP-AMC-SXT-NIT	1	0	1
Morganella morganii	AMP-AMC-SXT-NIT-TET	1	0	1
P. vulgaris	AMP-CRO-CIP-SXT-GEN-NIT-TET	0	1	1
P. vulgaris	AMP-SXT-NIT-TET	0	1	1
Pantoea agglomerans	AMP-AMC-CRO-CAZ-CIP-NIT	0	1	1
Pantoea agglomerans	AMP-AMC-SXT-NIT-TET	0	1	1
Proteus spp.	AMC-CIP-NIT-TET	1	0	1
Proteus spp.	AMP-AMC-SXT-NIT-TET	1	0	1
Proteus spp.	AMP-CAZ-NIT-TET-MEM	1	0	1
Proteus spp.	AMP-SXT-NIT-TET	1	1	2
Proteus spp.	AMP-SXT-NIT-TET-MEM	1	0	1
Proteus spp.	SXT-NIT-TET	0	1	1
Providencia spp	AMP-AMC-CRO-NIT-TET	1	0	1
Providencia spp	CRO-CAZ-CIP-TET	0	1	1
Pseudomonas aeruginosa	AMP-CRO-CAZ-CIP-GEN	0	1	1
Pseudomonas aeruginosa	CAZ-CIP-GEN-MEM	9	7	16
Pseudomonas aeruginosa	CAZ-CIP-GEN-TET	0	1	1
Pseudomonas aureginosa	CAZ-CIP-GEN	1	0	1
Unidentified gram negative	AMP-AMC-CRO-CAZ-CIP-SXT-GEN-NIT-TET-MEM	0	1	1
Unidentified gram negative	AMP-AMC-CRO-CAZ-CIP-SXT-NIT-TET-MEM	0	1	1
Unidentified gram negative	AMP-AMC-CRO-CAZ-SXT-GEN-NIT-MEM	0	1	1
Unidentified gram negative	AMP-AMC-SXT-NIT-TET	0	1	1
Unidentified gram negative	AMP-CRO-CAZ-NIT-TET	0	1	1
Unidentified gram negative	AMP-SXT-GEN-NIT	0	1	1
Unidentified gram negative	AMP-AMC-CIP-SXT	1	0	1
Unidentified gram negative	AMP-AMC-CRO-CAZ-CIP-GEN-SXT-GEN-NIT-TET	1	0	1
Unidentified gram negative	AMP-AMC-CRO-CAZ-CIP-SXT-GEN-NIT-TET	1	0	1
Unidentified gram negative	AMP-AMC-CRO-CAZ-CIP-SXT-GEN-NIT-TET-MEM	1	0	1
Unidentified gram negative	AMP-AMC-CRO-CAZ-CIP-SXT-GEN-TET	1	0	1
Unidentified gram negative	AMP-AMC-CRO-CAZ-CIP-SXT-NIT	1	0	1
Unidentified gram negative	AMP-AMC-CRO-CAZ-CIP-SXT-NIT-GEN-TET-MEM	1	0	1
Unidentified gram negative	AMP-AMC-CRO-CAZ-CIP-SXT-NIT-TET	1	0	1
Unidentified gram negative	AMP-AMC-CRO-CAZ-NIT	1	0	1
Unidentified gram negative	AMP-AMC-CRO-CAZ-SXT-GEN-NIT	1	0	1
Unidentified gram negative	AMP-AMC-CRO-CAZ-SXT-NIT-TET	1	0	1
Unidentified gram negative	AMP-AMC-CRO-CIP-NIT-MEM	1	0	1
Unidentified gram negative	AMP-AMC-CRO-CIP-SXT-GEN-NIT-TET	1	0	1
Unidentified gram negative	AMP-AMC-CRO-GEN-NIT	1	0	1
Unidentified gram negative	AMP-AMC-SXT-TET	1	0	1
Unidentified gram negative	AMP-AMC-TET	1	0	1
Unidentified gram negative	AMP-CIP-SXT-GEN-TET	1	0	1
Unidentified gram negative	AMP-CRO-CAZ-SXT-NIT	1	0	1
Unidentified gram negative	AMP-CRO-CIP-SXT-GEN-NIT	1	0	1
Unidentified gram negative	AMP-CRO-CIP-SXT-NIT-TET	1	0	1
Unidentified gram negative	CIP-SXT-GEN	1	0	1
Unidentified gram negative	CIP-SXT-NIT	1	0	1
Unidentified gram negative	CIP-SXT-NIT-TET	1	0	1
Unidentified gram negative	CRO-CAZ-SXT-NIT	1	0	1
Unidentified gram negative	CRO-CAZ-SXT-TET	1	0	1
Unidentified gram negative	CRO-CIP-NIT-TET	1	0	1
Unidentified gram negative	SXT-NIT-TET	1	0	1
TOTAL		337	246	583

## Sheet: Supplementary table 2
Isolate name	MDR profile	Before COVID-19	During COVID-19	ALL
CoNS	GEN-CIP-TET-ERY	0	1	1
CoNS	NIT-SXT-CIP-ERY	1	0	1
CoNS	NIT-SXT-CIP-TET-ERY	2	2	4
CoNS	NIT-SXT-ERY	1	0	1
CoNS	NIT-SXT-LZD	1	0	1
CoNS	NIT-SXT-TET-ERY	1	1	2
CoNS	SXT-CIP-ERY	7	0	7
CoNS	SXT-CIP-TET	1	0	1
CoNS	SXT-CIP-TET-ERY	13	2	15
CoNS	SXT-GEN-CIP-ERY	5	0	5
CoNS	SXT-GEN-CIP-TET	1	0	1
CoNS	SXT-GEN-CIP-TET-ERY	7	6	13
CoNS	SXT-GEN-CIP-TET-ERY-LZD	1	0	1
CoNS	SXT-GEN-ERY	0	1	1
CoNS	SXT-GEN-TET	1	0	1
CoNS	SXT-GEN-TET-ERY	2	0	2
CoNS	SXT-GEN-TET-ERY-LZD	0	1	1
CoNS	SXT-TET-ERY	11	3	14
Enterococcus spp.	CIP-ERY-LZD	1	0	1
Enterococcus spp.	CIP-TET-ERY	3	0	3
Enterococcus spp.	CIP-TET-ERY-LZD	1	0	1
Enterococcus spp.	CIP-TET-ERY-VA-LZD	1	0	1
Enterococcus spp.	NIT-CIP-ERY	1	0	1
Enterococcus spp.	NIT-CIP-TET-ERY	2	0	2
Enterococcus spp.	NIT-CIP-TET-ERY-VA	1	0	1
Enterococcus spp.	TET-ERY-LZD	1	0	1
Enterococcus spp.	TET-ERY-VA	1	0	1
Gram positive bacteria	NIT-CIP-ERY	0	1	1
Gram positive bacteria	NIT-SXT-GEN-CIP-TET-ERY-LZD	1	0	1
Gram positive bacteria	NIT-SXT-GEN-TET	1	0	1
Gram positive bacteria	SXT-GEN-ERY	1	0	1
Gram positive bacteria	SXT-GEN-TET-ERY	1	0	1
S. aureus	CIP-TET-ERY	0	1	1
S. aureus	GEN-CIP-ERY	1	0	1
S. aureus	GEN-CIP-TET-ERY	2	0	2
S. aureus	GEN-TET-ERY	1	0	1
S. aureus	NIT-SXT-CIP-ERY	2	0	2
S. aureus	NIT-SXT-CIP-TET-ERY	2	1	3
S. aureus	NIT-SXT-ERY	0	1	1
S. aureus	NIT-SXT-GEN-ERY	0	1	1
S. aureus	SXT-CIP-ERY	5	1	6
S. aureus	SXT-CIP-TET	0	1	1
S. aureus	SXT-CIP-TET-ERY	9	2	11
S. aureus	SXT-GEN-CIP-ERY	1	0	1
S. aureus	SXT-GEN-CIP-TET	0	1	1
S. aureus	SXT-GEN-CIP-TET-ERY	7	0	7
S. aureus	SXT-GEN-TET	0	1	1
S. aureus	SXT-TET-ERY	5	3	8
S. aureus	SXT-TET-ERY-LZD	1	0	1
Staphylococcus saprophyticus	SXT-GEN-CIP-TET-ERY	3	0	3
Streptococcus pyogenes	TET-ERY-VA	0	2	2
Streptococcus spp.	TET-ERY-LZD	1	0	1
Streptococcus spp.	TET-ERY-VA	4	0	4
Streptococcus spp.	TET-ERY-VA-LZD	2	0	2
Streptococcus spp.	TET-VA-LZD	0	1	1
TOTAL		117	34	151

## Sheet: Supplementary table 3
Isolate name	MDR patterns	Before COVID-19	During COVID-19	ALL
Acinetobacter spp.	CAZ-CRO-SXT-CIP	2	0	2
E. cloacae complex	AMP-AMC-NIT	1	0	1
E. cloacae complex	CAZ-CRO-AMP-AMC-SXT-CIP	1	0	1
E. cloacae complex	CAZ-CRO-AMP-AMC-SXT-GEN-NIT	0	1	1
E. cloacae complex	CAZ-CRO-AMP-SXT	1	0	1
E. cloacae complex	CRO-AMP-AMC-SXT-CIP	1	0	1
E. coli	AMP-AMC-CIP	0	1	1
E. coli	AMP-AMC-NIT	2	0	2
E. coli	AMP-AMC-SXT	27	7	34
E. coli	AMP-AMC-SXT-CIP	18	7	25
E. coli	AMP-AMC-SXT-CIP-NIT	2	0	2
E. coli	AMP-AMC-SXT-GEN-CIP	2	4	6
E. coli	AMP-AMC-SXT-NIT	0	1	1
E. coli	AMP-CN-CIP-NIT	1	0	1
E. coli	AMP-SXT-CIP	8	6	14
E. coli	AMP-SXT-CIP-NIT	2	0	2
E. coli	AMP-SXT-NIT	2	0	2
E. coli	CAZ-AMC-SXT	1	0	1
E. coli	CAZ-AMP-AMC-SXT-CIP	1	0	1
E. coli	CAZ-AMP-AMC-SXT-NIT	1	0	1
E. coli	CAZ-CRO-AMC-CIP-NIT	1	0	1
E. coli	CAZ-CRO-AMC-SXT-CIP	1	0	1
E. coli	CAZ-CRO-AMP-AMC	0	1	1
E. coli	CAZ-CRO-AMP-AMC-GEN-CIP	2	0	2
E. coli	CAZ-CRO-AMP-AMC-SXT	4	0	4
E. coli	CAZ-CRO-AMP-AMC-SXT-CIP	25	2	27
E. coli	CAZ-CRO-AMP-AMC-SXT-CIP-NIT	4	1	5
E. coli	CAZ-CRO-AMP-AMC-SXT-GEN-CIP	21	4	25
E. coli	CAZ-CRO-AMP-AMC-SXT-GEN-CIP-NIT	4	0	4
E. coli	CAZ-CRO-AMP-AMC-SXT-NIT	2	0	2
E. coli	CAZ-CRO-AMP-SXT	1	0	1
E. coli	CAZ-CRO-AMP-SXT-CIP	3	3	6
E. coli	CAZ-CRO-AMP-SXT-CIP-GEN	0	1	1
E. coli	CAZ-CRO-AMP-SXT-CIP-NIT	3	0	3
E. coli	CAZ-CRO-AMP-SXT-GEN-CIP	2	2	4
E. coli	CAZ-CRO-AMP-SXT-GEN-CIP-NIT	0	1	1
E. coli	CAZ-CRO-AMP-SXT-NIT	1	0	1
E. coli	CRO-AMP-AMC-SXT	3	0	3
E. coli	CRO-AMP-AMC-SXT-CIP	2	1	3
E. coli	CRO-AMP-AMC-SXT-CIP-NIT	3	0	3
E. coli	CRO-AMP-AMC-SXT-GEN-CIP	0	1	1
E. coli	CRO-AMP-AMC-SXT-NIT	1	0	1
E. coli	CRO-AMP-CIP	1	0	1
E. coli	CRO-AMP-SXT	7	1	8
E. coli	CRO-AMP-SXT-CIP	13	1	14
E. coli	CRO-AMP-SXT-CIP-NIT	3	0	3
E. coli	CRO-AMP-SXT-GEN	1	0	1
E. coli	CRO-AMP-SXT-GEN-CIP	2	0	2
E. coli	CRO-SXT-CIP	1	0	1
Gram negative bacteria	AMP-AMC-NIT	1	2	3
Gram negative bacteria	AMP-AMC-SXT	2	1	3
Gram negative bacteria	AMP-AMC-SXT-CIP	1	0	1
Gram negative bacteria	AMP-AMC-SXT-GEN-CIP	1	0	1
Gram negative bacteria	AMP-AMC-SXT-NIT	1	0	1
Gram negative bacteria	AMP-SXT-CIP	0	1	1
Gram negative bacteria	AMP-SXT-CIP-NIT	1	0	1
Gram negative bacteria	AMP-SXT-NIT	1	0	1
Gram negative bacteria	CAZ-AMP-AMC-SXT-NIT	1	0	1
Gram negative bacteria	CAZ-CRO-AMP-AMC-GEN-CIP-NIT	1	0	1
Gram negative bacteria	CAZ-CRO-AMP-AMC-SXT-CIP	5	1	6
Gram negative bacteria	CAZ-CRO-AMP-AMC-SXT-GEN-CIP	2	1	3
Gram negative bacteria	CAZ-CRO-AMP-AMC-SXT-GEN-CIP-NIT	4	0	4
Gram negative bacteria	CAZ-CRO-AMP-SXT-CIP	1	0	1
Gram negative bacteria	CRO-AMP-AMC-SXT-CIP	3	0	3
Gram negative bacteria	CRO-AMP-AMC-SXT-GEN-CIP	1	0	1
Gram negative bacteria	CRO-AMP-SXT-CIP	2	0	2
Gram negative bacteria	CRO-AMP-SXT-CIP-NIT	1	0	1
K. pneumoniae complex	AMP-AMC-CIP	1	0	1
K. pneumoniae complex	AMP-AMC-NIT	3	0	3
K. pneumoniae complex	AMP-AMC-SXT	4	0	4
K. pneumoniae complex	AMP-AMC-SXT-CIP	1	0	1
K. pneumoniae complex	AMP-AMC-SXT-CIP-NIT	1	0	1
K. pneumoniae complex	AMP-AMC-SXT-NIT	2	0	2
K. pneumoniae complex	AMP-CIP-NIT	1	1	2
K. pneumoniae complex	AMP-CIP-SXT	0	1	1
K. pneumoniae complex	AMP-SXT-NIT	2	0	2
K. pneumoniae complex	CAZ-AMP-AMC-CIP	1	0	1
K. pneumoniae complex	CAZ-AMP-SXT	1	0	1
K. pneumoniae complex	CAZ-CRO-AMP	1	0	1
K. pneumoniae complex	CAZ-CRO-AMP-AMC-SXT	1	0	1
K. pneumoniae complex	CAZ-CRO-AMP-AMC-SXT-CIP	0	1	1
K. pneumoniae complex	CAZ-CRO-AMP-AMC-SXT-CIP-NIT	6	0	6
K. pneumoniae complex	CAZ-CRO-AMP-AMC-SXT-GEN-CIP	1	0	1
K. pneumoniae complex	CAZ-CRO-AMP-AMC-SXT-GEN-CIP-NIT	3	0	3
K. pneumoniae complex	CAZ-CRO-AMP-AMC-SXT-NIT	3	0	3
K. pneumoniae complex	CAZ-CRO-AMP-CIP-NIT	0	1	1
K. pneumoniae complex	CAZ-CRO-AMP-NIT	1	0	1
K. pneumoniae complex	CAZ-CRO-AMP-SXT-CIP-NIT	1	0	1
K. pneumoniae complex	CRO-AMC-NIT	1	0	1
K. pneumoniae complex	CRO-AMP-AMC-SXT-CIP-NIT	1	0	1
K. pneumoniae complex	CRO-AMP-AMC-SXT-NIT	3	0	3
K. pneumoniae complex	CRO-AMP-NIT	4	0	4
K. pneumoniae complex	CRO-AMP-SXT-NIT	1	0	1
Morganella spp.	CAZ-CRO-AMP-AMC-SXT	1	0	1
Proteus spp.	AMP-AMC-SXT-NIT	1	0	1
Proteus spp.	CAZ-CRO-AMP-AMC-SXT-CIP-NIT	1	1	2
Proteus spp.	CAZ-CRO-AMP-SXT-CIP-NIT	3	0	3
Proteus spp.	CAZ-CRO-NIT	1	0	1
Proteus spp.	CAZ-CRO-SXT-CIP	1	0	1
Proteus spp.	CRO-AMC-SXT-GEN-CIP-NIT	1	0	1
Proteus spp.	CRO-AMP-AMC-SXT-CIP-NIT	2	0	2
Serratia spp.	AMP-CIP-NIT	1	0	1
TOTAL		269	57	326

## Sheet: Supplementary table 4
Isolate name	MDR patterns	Before COVID-19	During COVID-19	ALL
CoNS	CIP-TET-ERY	0	1	1
CoNS	CIP-TET-ERY-VA	0	1	1
CoNS	CIP-TET-VA	0	1	1
CoNS	GEN-CIP-TET-VA	0	1	1
CoNS	TET-ERY-VA	0	1	1
Enterococcus spp.	CIP-LZD-VA	0	1	1
Enterococcus spp.	CIP-TET-ERY	1	3	4
Enterococcus spp.	CIP-TET-LZD-ERY-VA	0	2	2
Enterococcus spp.	TET-LZD-ERY-VA	0	1	1
Gram positive bacteria	CIP-NIT-ERY	1	0	1
Gram positive bacteria	CIP-TET-ERY	1	0	1
Gram positive bacteria	GEN-CIP-TET-ERY	0	1	1
Staphylococcus spp.	CIP-ERY-VA	1	0	1
Staphylococcus spp.	CIP-NIT-TET-ERY	3	0	3
Staphylococcus spp.	CIP-TET-ERY	6	1	7
Staphylococcus spp.	CIP-TET-ERY-VA	0	1	1
Staphylococcus spp.	GEN-CIP-ERY	2	0	2
Staphylococcus spp.	GEN-CIP-NIT-TET-ERY	1	0	1
Staphylococcus spp.	GEN-CIP-TET	0	1	1
Staphylococcus spp.	GEN-CIP-TET-ERY	11	0	11
Staphylococcus spp.	GEN-CIP-TET-LZD-ERY	1	0	1
Staphylococcus spp.	GEN-TET-LZD-ERY-VA	1	0	1
Staphylococcus spp.	LZD-ERY-VA	1	0	1
Staphylococcus spp.	TET-ERY-VA	1	0	1
Staphylococcus spp.	TET-LZD-ERY	1	0	1
TOTAL		32	16	48
